# Supplementary material for: Linking peak intensity of mechanically stimulated bioluminescence and cell surface area in dinoflagellates
Source: Biol Open. 2025 Sep 19;14(9):bio062190. doi: 10.1242/bio.062190 (PMC12486207; doi:10.1242/bio.062190)
Supplement: Dataset 1. [file biolopen-14-062190-Dataset1.csv]

Species	raw intensity (photons/s)	Adjusted peak intensity (photons/s)	Length (um)	Width (um)	Equivalent Spherical diameter (�m)	Cell surface area (�m^2)	Cell volume (um^3)
fusi	2.62E+10	6.45E+10	711	163	266.3268402	2.23E+05	9.89E+06
fusi	1.48E+10	3.64E+10	779	175	287.8753761	2.60E+05	1.25E+07
fusi	1.63E+10	4.01E+10	753	189	299.6214225	2.82E+05	1.41E+07
fusi	9.37E+09	2.31E+10	547	187	267.4382447	2.25E+05	1.00E+07
fusi	1.12E+10	2.76E+10	657	187	284.2821083	2.54E+05	1.20E+07
fusi	6.39E+09	1.57E+10	772	179	291.3675088	2.67E+05	1.30E+07
fusi	6.90E+09	1.70E+10	756	201	312.5872814	3.07E+05	1.60E+07
fusi	1.32E+10	3.25E+10	634	172	265.6941856	2.22E+05	9.82E+06
fusi	1.73E+10	4.26E+10	661	198	295.922018	2.75E+05	1.36E+07
fusi	2.49E+10	6.13E+10	642	168	262.6543093	2.17E+05	9.49E+06
fusi	7.43E+09	1.83E+10	845	172	292.3958477	2.69E+05	1.31E+07
fusi	3.60E+10	8.86E+10	685	182	283.1029854	2.52E+05	1.19E+07
fusi	1.50E+10	3.69E+10	834	166	284.3112702	2.54E+05	1.20E+07
fusi	1.80E+09	4.43E+09	783	187	301.4035235	2.85E+05	1.43E+07
fusi	2.84E+09	6.99E+09	778	170	282.2447115	2.50E+05	1.18E+07
fusi	1.68E+10	4.13E+10	642	173	267.8401902	2.25E+05	1.01E+07
fusi	3.42E+10	8.41E+10	561	193	275.4392495	2.38E+05	1.09E+07
fusi	7.34E+09	1.81E+10	812	181	298.5183687	2.80E+05	1.39E+07
fusi	2.08E+10	5.12E+10	760	199	311.0569541	3.04E+05	1.58E+07
fusi	1.06E+10	2.61E+10	754	188	298.6957304	2.80E+05	1.40E+07
fusi	2.58E+10	6.35E+10	718	155	258.382213	2.10E+05	9.03E+06
fusi	1.97E+10	4.85E+10	755	186	296.7046003	2.77E+05	1.37E+07
fusi	5.82E+09	1.43E+10	697	205	308.2573922	2.99E+05	1.53E+07
fusi	1.83E+10	4.50E+10	761	202	314.3130879	3.10E+05	1.63E+07
fusi	4.35E+10	1.07E+11	881	179	304.4813222	2.91E+05	1.48E+07
fusi	1.78E+10	4.38E+10	634	181	274.8835827	2.37E+05	1.09E+07
fusi	3.02E+09	7.43E+09	785	179	292.9938961	2.70E+05	1.32E+07
fusi	9.00E+09	2.21E+10	702	184	287.5130661	2.60E+05	1.24E+07
fusi	2.44E+10	6.00E+10	767	196	308.8653351	3.00E+05	1.54E+07
fusi	1.34E+09	3.30E+09	745	184	293.2675243	2.70E+05	1.32E+07
fusi	2.23E+10	5.49E+10	759	210	322.2751272	3.26E+05	1.75E+07
fusi	1.70E+10	4.18E+10	764	162	271.6696537	2.32E+05	1.05E+07
fusi	1.59E+10	3.91E+10	846	188	310.3811614	3.03E+05	1.57E+07
nocti	3.30E+09	8.12E+09	203	198	199.6528311	1.25E+05	4.17E+06
nocti	5.92E+09	1.46E+10	200	193	195.3056788	1.20E+05	3.90E+06
nocti	9.21E+09	2.27E+10	197	160	171.4886562	9.24E+04	2.64E+06
nocti	6.96E+09	1.71E+10	172	142	151.368339	7.20E+04	1.82E+06
nocti	1.61E+10	3.96E+10	142	123	129.032622	5.23E+04	1.12E+06
nocti	9.53E+09	2.34E+10	159	158	158.3326326	7.88E+04	2.08E+06
nocti	1.24E+10	3.05E+10	195	195	195	1.19E+05	3.88E+06
nocti	6.48E+09	1.59E+10	168	160	162.6234171	8.31E+04	2.25E+06
nocti	2.26E+09	5.56E+09	195	158	169.479144	9.02E+04	2.55E+06
nocti	1.05E+09	2.58E+09	212	202	205.2797925	1.32E+05	4.53E+06
nocti	8.92E+09	2.19E+10	172	148	155.6027588	7.61E+04	1.97E+06
nocti	1.39E+10	3.42E+10	166	154	157.9003805	7.83E+04	2.06E+06
nocti	1.47E+10	3.62E+10	195	130	148.8128515	6.96E+04	1.73E+06
nocti	6.99E+09	1.72E+10	210	156	172.2487837	9.32E+04	2.68E+06
nocti	1.89E+10	4.65E+10	193	141	156.554364	7.70E+04	2.01E+06
nocti	5.92E+08	1.46E+09	147	105	117.4623389	4.33E+04	8.49E+05
nocti	1.61E+10	3.96E+10	173	157	162.1617675	8.26E+04	2.23E+06
nocti	1.17E+10	2.88E+10	162	162	162	8.24E+04	2.23E+06
nocti	5.44E+09	1.34E+10	172	160	163.9039692	8.44E+04	2.31E+06
nocti	1.28E+10	3.15E+10	236	163	184.4006315	1.07E+05	3.28E+06
nocti	4.78E+09	1.18E+10	184	177	179.3032323	1.01E+05	3.02E+06
nocti	8.77E+09	2.16E+10	200	184	189.185805	1.12E+05	3.55E+06
nocti	6.87E+09	1.69E+10	175	172	172.9942417	9.40E+04	2.71E+06
nocti	1.64E+10	4.03E+10	190	180	183.2734423	1.06E+05	3.22E+06
nocti	8.92E+09	2.19E+10	162	149	153.2130826	7.37E+04	1.88E+06
nocti	6.80E+08	1.67E+09	190	186	187.323888	1.10E+05	3.44E+06
nocti	1.85E+10	4.55E+10	203	165	176.8023265	9.82E+04	2.89E+06
nocti	7.53E+09	1.85E+10	156	137	143.0612156	6.43E+04	1.53E+06
nocti	6.51E+08	1.60E+09	175	142	152.2433199	7.28E+04	1.85E+06
nocti	8.27E+09	2.03E+10	208	195	199.2404524	1.25E+05	4.14E+06
nocti	7.77E+09	1.91E+10	213	173	185.4202959	1.08E+05	3.34E+06
moni	4.88E+08	1.20E+09	47	42	43.60458387	5.97E+03	4.34E+04
moni	6.52E+08	1.60E+09	63	60	60.98378141	1.17E+04	1.19E+05
moni	5.03E+08	1.24E+09	72	55	60.16620584	1.14E+04	1.14E+05
moni	2.52E+08	6.20E+08	55	47	49.52822932	7.71E+03	6.36E+04
moni	5.03E+08	1.24E+09	47	38	40.7901232	5.23E+03	3.55E+04
moni	1.92E+08	4.72E+08	64	53	56.43873067	1.00E+04	9.41E+04
moni	3.70E+08	9.10E+08	56	52	53.30053539	8.93E+03	7.93E+04
moni	5.18E+08	1.27E+09	57	51	52.92632459	8.80E+03	7.76E+04
moni	1.24E+09	3.05E+09	59	50	52.83609026	8.77E+03	7.72E+04
moni	1.79E+09	4.40E+09	52	40	43.65571532	5.99E+03	4.36E+04
moni	1.92E+08	4.72E+08	57	53	54.30112971	9.26E+03	8.38E+04
moni	1.48E+08	3.64E+08	57	38	43.49914122	5.94E+03	4.31E+04
moni	1.63E+08	4.01E+08	61	48	51.99210926	8.49E+03	7.36E+04
moni	3.11E+08	7.65E+08	60	59	59.33146763	1.11E+04	1.09E+05
moni	2.07E+08	5.09E+08	63	60	60.98378141	1.17E+04	1.19E+05
moni	2.07E+08	5.09E+08	64	59	60.62168438	1.15E+04	1.17E+05
moni	4.88E+08	1.20E+09	58	48	51.12541223	8.21E+03	7.00E+04
moni	2.96E+08	7.28E+08	52	47	48.61082814	7.42E+03	6.01E+04
moni	3.26E+08	8.02E+08	68	59	61.85920183	1.20E+04	1.24E+05
moni	1.48E+08	3.64E+08	63	61	61.65951057	1.19E+04	1.23E+05
moni	2.52E+08	6.20E+08	50	43	45.21705833	6.42E+03	4.84E+04
moni	4.74E+08	1.17E+09	52	42	45.09904112	6.39E+03	4.80E+04
moni	2.96E+08	7.28E+08	51	43	45.51651777	6.51E+03	4.94E+04
moni	5.48E+08	1.35E+09	50	47	47.97944722	7.23E+03	5.78E+04
moni	1.92E+08	4.72E+08	52	41	44.38031213	6.19E+03	4.58E+04
moni	1.63E+08	4.01E+08	62	55	57.24079929	1.03E+04	9.82E+04
moni	4.14E+08	1.02E+09	54	52	52.65829773	8.71E+03	7.65E+04
moni	3.11E+08	7.65E+08	51	49	49.65779661	7.75E+03	6.41E+04
moni	3.11E+08	7.65E+08	66	62	63.30564502	1.26E+04	1.33E+05
moni	9.03E+08	2.22E+09	57	48	50.82988301	8.12E+03	6.88E+04
moni	1.92E+08	4.72E+08	36	37	36.66361774	4.22E+03	2.58E+04
moni	3.55E+08	8.73E+08	55	48	50.22828943	7.93E+03	6.64E+04
moni	6.81E+08	1.68E+09	55	48	50.22828943	7.93E+03	6.64E+04
moni	5.18E+08	1.27E+09	49	42	44.21451718	6.14E+03	4.53E+04
moni	2.96E+08	7.28E+08	57	52	53.61593051	9.03E+03	8.07E+04
moni	2.81E+08	6.91E+08	56	48	50.53087678	8.02E+03	6.76E+04
moni	1.78E+08	4.38E+08	57	49	51.53342475	8.34E+03	7.17E+04
moni	3.40E+08	8.36E+08	56	53	53.98170391	9.15E+03	8.24E+04
moni	3.40E+08	8.36E+08	54	47	49.22622041	7.61E+03	6.25E+04
moni	3.99E+08	9.82E+08	51	50	50.33113548	7.96E+03	6.68E+04
moni	2.07E+08	5.09E+08	58	51	53.2340427	8.90E+03	7.90E+04
moni	2.81E+08	6.91E+08	59	53	54.92894405	9.48E+03	8.68E+04
moni	2.37E+08	5.83E+08	53	51	51.65813711	8.38E+03	7.22E+04
moni	3.11E+08	7.65E+08	60	54	55.93018511	9.83E+03	9.16E+04
baha	1.78E+08	4.38E+08	43	40	40.97599229	5.27E+03	3.60E+04
baha	5.03E+08	1.24E+09	46	43	43.97760568	6.08E+03	4.45E+04
baha	1.18E+08	2.90E+08	46	37	39.78509749	4.97E+03	3.30E+04
baha	3.55E+08	8.73E+08	34	33	33.33002189	3.49E+03	1.94E+04
baha	2.52E+08	6.20E+08	41	36	37.59495934	4.44E+03	2.78E+04
baha	4.14E+08	1.02E+09	45	40	41.60167646	5.44E+03	3.77E+04
baha	4.14E+08	1.02E+09	41	38	38.97478098	4.77E+03	3.10E+04
baha	1.78E+08	4.38E+08	40	38	38.65530119	4.69E+03	3.02E+04
baha	3.11E+08	7.65E+08	32	31	31.32981199	3.08E+03	1.61E+04
baha	3.11E+08	7.65E+08	42	42	42	5.54E+03	3.88E+04
baha	4.29E+08	1.06E+09	38	35	35.97271595	4.07E+03	2.44E+04
baha	1.48E+08	3.64E+08	47	42	43.60458387	5.97E+03	4.34E+04
baha	2.96E+08	7.28E+08	41	39	39.65558463	4.94E+03	3.27E+04
baha	1.48E+08	3.64E+08	44	39	40.6001181	5.18E+03	3.50E+04
baha	3.40E+08	8.36E+08	42	40	40.65585427	5.19E+03	3.52E+04
baha	2.37E+08	5.83E+08	45	44	44.33083949	6.17E+03	4.56E+04
baha	1.92E+08	4.72E+08	38	38	38	4.54E+03	2.87E+04
baha	3.55E+08	8.73E+08	42	39	39.97540154	5.02E+03	3.34E+04
baha	1.78E+08	4.38E+08	41	38	38.97478098	4.77E+03	3.10E+04
baha	6.36E+08	1.56E+09	53	41	44.6629969	6.27E+03	4.66E+04
baha	2.07E+08	5.09E+08	39	38	38.33045137	4.62E+03	2.95E+04
baha	2.07E+08	5.09E+08	44	41	41.97655532	5.54E+03	3.87E+04
baha	1.78E+08	4.38E+08	39	36	36.97344089	4.29E+03	2.65E+04
baha	1.92E+08	4.72E+08	41	40	40.3305935	5.11E+03	3.43E+04
baha	4.88E+08	1.20E+09	42	40	40.65585427	5.19E+03	3.52E+04
baha	1.33E+08	3.27E+08	43	40	40.97599229	5.27E+03	3.60E+04
baha	2.07E+08	5.09E+08	45	43	43.65658982	5.99E+03	4.36E+04
baha	2.66E+08	6.54E+08	44	38	39.90309878	5.00E+03	3.33E+04
baha	7.84E+08	1.93E+09	45	42	42.97709254	5.80E+03	4.16E+04
baha	1.48E+08	3.64E+08	51	44	46.21949291	6.71E+03	5.17E+04
poly	1.33E+08	3.27E+08	32	32	32	3.22E+03	1.72E+04
poly	5.92E+07	1.46E+08	39	39	39	4.78E+03	3.11E+04
poly	1.92E+08	4.72E+08	38	30	32.45951567	3.31E+03	1.79E+04
poly	7.40E+07	1.82E+08	43	38	39.59848309	4.93E+03	3.25E+04
poly	7.40E+07	1.82E+08	41	37	38.28797828	4.61E+03	2.94E+04
poly	2.22E+08	5.46E+08	43	40	40.97599229	5.27E+03	3.60E+04
poly	7.40E+07	1.82E+08	45	42	42.97709254	5.80E+03	4.16E+04
poly	1.18E+08	2.90E+08	41	37	38.28797828	4.61E+03	2.94E+04
poly	1.18E+08	2.90E+08	39	33	34.88972092	3.82E+03	2.22E+04
poly	1.92E+08	4.72E+08	38	33	34.5889325	3.76E+03	2.17E+04
poly	8.88E+07	2.18E+08	41	36	37.59495934	4.44E+03	2.78E+04
poly	7.40E+07	1.82E+08	42	35	37.19304992	4.35E+03	2.69E+04
poly	1.78E+08	4.38E+08	44	37	39.19993753	4.83E+03	3.15E+04
poly	1.04E+08	2.56E+08	39	35	36.28553788	4.14E+03	2.50E+04
poly	1.18E+08	2.90E+08	29	28	28.32944199	2.52E+03	1.19E+04
poly	1.48E+08	3.64E+08	41	37	38.28797828	4.61E+03	2.94E+04
poly	1.33E+08	3.27E+08	38	37	37.33037462	4.38E+03	2.72E+04
poly	1.63E+08	4.01E+08	43	39	40.29018144	5.10E+03	3.42E+04
poly	7.40E+07	1.82E+08	33	27	28.86780897	2.62E+03	1.26E+04
poly	5.92E+07	1.46E+08	39	38	38.33045137	4.62E+03	2.95E+04
poly	5.92E+07	1.46E+08	37	34	34.97195032	3.84E+03	2.24E+04
poly	5.92E+07	1.46E+08	40	36	37.28679007	4.37E+03	2.71E+04
poly	1.04E+08	2.56E+08	29	27	27.65085143	2.40E+03	1.11E+04
poly	1.18E+08	2.90E+08	34	32	32.65324082	3.35E+03	1.82E+04
poly	7.40E+07	1.82E+08	33	31	31.65282251	3.15E+03	1.66E+04
poly	8.80E+07	2.16E+08	38	35	35.97271595	4.07E+03	2.44E+04
poly	1.04E+08	2.55E+08	32	31	31.32981199	3.08E+03	1.61E+04
poly	1.33E+08	3.27E+08	31	26	27.56995961	2.39E+03	1.10E+04
poly	1.33E+08	3.27E+08	40	35	36.5930571	4.21E+03	2.57E+04
poly	5.92E+07	1.46E+08	40	36	37.28679007	4.37E+03	2.71E+04
