# Supplementary material for: Linking peak intensity of mechanically stimulated bioluminescence and cell surface area in dinoflagellates
Source: Biol Open. 2025 Sep 19;14(9):bio062190. doi: 10.1242/bio.062190 (PMC12486207; doi:10.1242/bio.062190)
Supplement: Dataset 2. [file biolopen-14-062190-Dataset2.zip]

Archive with 1 entries (1 files):
- CellSize_PI_Final.m
