# Supplementary material for: Linking peak intensity of mechanically stimulated bioluminescence and cell surface area in dinoflagellates
Source: Biol Open. 2025 Sep 19;14(9):bio062190. doi: 10.1242/bio.062190 (PMC12486207; doi:10.1242/bio.062190)
Supplement: Dataset 2. [file biolopen-14-062190-Dataset2.zip › CellSize_PI_Final.m]

close all
clear all

%import data
data=readtable("CellSize_PI_raw data_updated.csv",TextType="string");


Species=categorical(data.Species);
summary(Species);

rawUBAT=data.rawIntensity_photons_s_;
CalUBAT=data.AdjustedPeakIntensity_photons_s_;
Length=data.Length_um_;
Width=data.Width_um_;
ESD=data.EquivalentSphericalDiameter__m_;
SA=data.CellSurfaceArea__m_2_;
VOL=data.CellVolume_um_3_;

idxfusi=data.Species=='fusi';
fusi=data(idxfusi,:);
%summary(fusi)

idxnocti=data.Species=='nocti';
nocti=data(idxnocti,:);
%summary(nocti)

idxmoni=data.Species=='moni';
moni=data(idxmoni,:);
%summary(moni)meanpi

idxbaha=data.Species=='baha';
baha=data(idxbaha,:);
%summary(baha)

idxpoly=data.Species=='poly';
poly=data(idxpoly,:);
%summary(poly)

mean(poly.EquivalentSphericalDiameter__m_)
std(poly.EquivalentSphericalDiameter__m_)

%Normality test
[h,p]=lillietest(fusi.CellSurfaceArea__m_2_)
[h,p] = lillietest(fusi.rawIntensity_photons_s_)
[h,p] = lillietest(fusi.CellVolume_um_3_)
%all OK

[h,p] = lillietest(nocti.CellSurfaceArea__m_2_)
[h,p] = lillietest(nocti.rawIntensity_photons_s_)
[h,p] = lillietest(nocti.CellVolume_um_3_)
%all OK

[h,p] = lillietest(moni.CellSurfaceArea__m_2_)
[h,p] = lillietest(moni.rawIntensity_photons_s_)
[h,p] = lillietest(moni.CellVolume_um_3_)
%Area and volume OK only

[h,p] = lillietest(baha.CellSurfaceArea__m_2_)
[h,p] = lillietest(baha.rawIntensity_photons_s_)
[h,p] = lillietest(baha.CellVolume_um_3_)
%Area and volume OK only

[h,p] = lillietest(poly.CellSurfaceArea__m_2_)
[h,p] = lillietest(poly.rawIntensity_photons_s_)
[h,p] = lillietest(poly.CellVolume_um_3_)
%Area and volume OK only

%Metrics
fusipimet=[mean(fusi.rawIntensity_photons_s_) std(fusi.rawIntensity_photons_s_) range(fusi.rawIntensity_photons_s_)]
fusiSAmet=[mean(fusi.CellSurfaceArea__m_2_) std(fusi.CellSurfaceArea__m_2_) range(fusi.CellSurfaceArea__m_2_)]
fusiVOLmet=[mean(fusi.CellVolume_um_3_) std(fusi.CellVolume_um_3_)]

noctipimet=[mean(nocti.rawIntensity_photons_s_) std(nocti.rawIntensity_photons_s_) range(nocti.rawIntensity_photons_s_)]
noctiSAmet=[mean(nocti.CellSurfaceArea__m_2_) std(nocti.CellSurfaceArea__m_2_) range(nocti.CellSurfaceArea__m_2_)]
noctiVOLmet=[mean(nocti.CellVolume_um_3_) std(nocti.CellVolume_um_3_)]

monipimet=[mean(moni.rawIntensity_photons_s_) std(moni.rawIntensity_photons_s_) range(moni.rawIntensity_photons_s_)]
moniSAmet=[mean(moni.CellSurfaceArea__m_2_) std(moni.CellSurfaceArea__m_2_) range(moni.CellSurfaceArea__m_2_)]
moniVOLmet=[mean(moni.CellVolume_um_3_) std(moni.CellVolume_um_3_)]

bahapimet=[mean(baha.rawIntensity_photons_s_) std(baha.rawIntensity_photons_s_) range(baha.rawIntensity_photons_s_)]
bahaSAmet=[mean(baha.CellSurfaceArea__m_2_) std(baha.CellSurfaceArea__m_2_) range(baha.CellSurfaceArea__m_2_)]
bahaVOLmet=[mean(baha.CellVolume_um_3_) std(baha.CellVolume_um_3_)]

polypimet=[mean(poly.rawIntensity_photons_s_) std(poly.rawIntensity_photons_s_) range(poly.rawIntensity_photons_s_)]
polySAmet=[mean(poly.CellSurfaceArea__m_2_) std(poly.CellSurfaceArea__m_2_) range(poly.CellSurfaceArea__m_2_)]
polyVOLmet=[mean(poly.CellVolume_um_3_) std(poly.CellVolume_um_3_)]

%ANOVA for Cell size
[p,table,stats]=anova1(data.CellSurfaceArea__m_2_,data.Species)
for CG=1:5
[results,~,~,gnames] = multcompare(stats,"CriticalValueType","dunnett","ControlGroup",CG);
stats.gnames
tbl = array2table(results,"VariableNames", ...
    ["Group","Control Group","Lower Limit","Difference","Upper Limit","P-value"]);
tbl.("Group") = gnames(tbl.("Group"));
tbl.("Control Group") = gnames(tbl.("Control Group"))
end

%ANOVA for Volume
[p,table,stats]=anova1(data.CellVolume_um_3_,data.Species)
for CG=1:5
[results,~,~,gnames] = multcompare(stats,"CriticalValueType","dunnett","ControlGroup",CG);
stats.gnames
tbl = array2table(results,"VariableNames", ...
    ["Group","Control Group","Lower Limit","Difference","Upper Limit","P-value"]);
tbl.("Group") = gnames(tbl.("Group"));
tbl.("Control Group") = gnames(tbl.("Control Group"));
end

%Kruskal-Wallis for Peak Intensities
[p,tbl,stats] = kruskalwallis(data.rawIntensity_photons_s_,data.Species)
for cg=1:5
[results,~,~,gnames] = multcompare(stats,"CriticalValueType","dunnett","ControlGroup",cg);
stats.gnames
tbl = array2table(results,"VariableNames", ...
    ["Group","Control Group","Lower Limit","Difference","Upper Limit","P-value"]);
tbl.("Group") = gnames(tbl.("Group"));
tbl.("Control Group") = gnames(tbl.("Control Group"))
end

%Boxchart of Peak intensities
categories(Species)
NewSpeciesOrder = reordercats(Species,{'poly','baha','moni','nocti','fusi'})
PIchart=boxchart(NewSpeciesOrder,data.rawIntensity_photons_s_)
meanPI = groupsummary(data.rawIntensity_photons_s_,NewSpeciesOrder,'mean');
hold on
yscale log
plot(meanPI,'o','Color','r')
xlabel('Species')
ylabel('Bioluminescent peak intensity (photons/s)')
legend('PI data','PI mean')
hold off

%Boxchart for SA
SAchart=boxchart(NewSpeciesOrder,data.CellSurfaceArea__m_2_)
meanSA = groupsummary(data.CellSurfaceArea__m_2_,NewSpeciesOrder,'mean');
hold on
yscale log
plot(meanSA,'o','Color','r')
xlabel('Species')
ylabel('Cell surface area (um^2)')
legend('SA data','SA mean')
hold off

%Violin plot PI
subplot(3,1,1)
Y=poly.rawIntensity_photons_s_;
Y(1:length(baha.rawIntensity_photons_s_),2)=baha.rawIntensity_photons_s_;
Y(1:length(moni.rawIntensity_photons_s_),3)=moni.rawIntensity_photons_s_;
Y(1:length(nocti.rawIntensity_photons_s_),4)=nocti.rawIntensity_photons_s_;
Y(1:length(fusi.rawIntensity_photons_s_),5)=fusi.rawIntensity_photons_s_;
Y=standardizeMissing(Y,0);
violin(Y,'xlabel',{'L. polyedra','P. bahamense','A. monilatum','P.noctiluca','P. fusiformis'})
hold on
yscale log
yticks("auto")
xlabel('Species')
%xtickangle(45)
ylabel('Bioluminescent peak intensity (photons/s)')
hold off
% 
%Violin plot SA
subplot(3,1,2)
Y=poly.CellSurfaceArea__m_2_;
Y(1:length(baha.CellSurfaceArea__m_2_),2)=baha.CellSurfaceArea__m_2_;
Y(1:length(moni.CellSurfaceArea__m_2_),3)=moni.CellSurfaceArea__m_2_;
Y(1:length(nocti.CellSurfaceArea__m_2_),4)=nocti.CellSurfaceArea__m_2_;
Y(1:length(fusi.CellSurfaceArea__m_2_),5)=fusi.CellSurfaceArea__m_2_;
Y=standardizeMissing(Y,0);
violin(Y,'xlabel',{'L. polyedra','P. bahamense','A. monilatum','P.noctiluca','P. fusiformis'})
hold on
yscale log
yticks("auto")
xlabel('Species')
%xtickangle(45)
ylabel('Cell surface area (um^2)')
hold off

%Violin for volume
subplot(3,1,3)
Y=poly.CellVolume_um_3_;
Y(1:length(baha.CellVolume_um_3_),2)=baha.CellVolume_um_3_;
Y(1:length(moni.CellVolume_um_3_),3)=moni.CellVolume_um_3_;
Y(1:length(nocti.CellVolume_um_3_),4)=nocti.CellVolume_um_3_;
Y(1:length(fusi.CellVolume_um_3_),5)=fusi.CellVolume_um_3_;
Y=standardizeMissing(Y,0);
violin(Y,'xlabel',{'L. polyedra','P. bahamense','A. monilatum','P.noctiluca','P. fusiformis'})
hold on
yscale log
yticks("auto")
xlabel('Species')
%xtickangle(45)
ylabel('Cell volume (um^3)')
hold off

%Correlation test
[R,P,RL,RU] = corrcoef(data.rawIntensity_photons_s_,data.CellSurfaceArea__m_2_)
[rho,pval] = corr(data.CellSurfaceArea__m_2_,data.rawIntensity_photons_s_)
[rho,pval] = corr(data.CellVolume_um_3_,data.rawIntensity_photons_s_)

distcorr(data.CellSurfaceArea__m_2_,data.rawIntensity_photons_s_)
distcorr(data.CellVolume_um_3_,data.rawIntensity_photons_s_)


logPI=log(data.rawIntensity_photons_s_);
logSA=log(data.CellSurfaceArea__m_2_);
logPIout=rmoutliers(logPI)
logSAout=rmoutliers(logSA)
data=addvars(data,logPI,'After','CellSurfaceArea__m_2_');
data=addvars(data,logSA,'After','logPI');
logVOL=log(data.CellVolume_um_3_);
data=addvars(data,logVOL,'After','logSA');


gscatter(SA,data.rawIntensity_photons_s_,data.Species)
xlabel('(Cell surface area (um^2)')
ylabel('(Peak intensity (photons/s)')
xscale log
yscale log
% get(XData,'XData')

gscatter(VOL,data.rawIntensity_photons_s_,data.Species)
xlabel('(Cell volume (um^3)')
ylabel('(Peak intensity (photons/s)')
xscale log
yscale log


% % Create line
% line(XData2,YData2,'DisplayName','untitled fit 1','Parent',axes1,...
%     'LineWidth',1.5);
% hold on
% %fit equation is power 1: y=3.38e6 * x^(0.6767)
% %R^2=0.5802

%Log Log graph with linear fit
gscatter(logSA,logPI,data.Species)
xlabel('log(Cell surface area (um^2))')
ylabel('log(Peak intensity (photons/s))')
hold on
K=polyfit(logSA,logPI,1)
logPIfit=polyval(K,logSA);
plot(logSA,logPIfit,'red')
text(7.5,24,'ln(PI)=1.09*ln(SA)+9.84','FontSize',16)
legend('FontSize',16)
hold off
[R,P,RL,RU] = corrcoef(logPI,logSA)

%photons/micron^2
photonpermicron=data.rawIntensity_photons_s_./data.CellSurfaceArea__m_2_;
data=addvars(data,photonpermicron,'After','logPI');
uppm=mean(data.photonpermicron);
sdppm=std(data.photonpermicron);


ppmchart=boxchart(NewSpeciesOrder,data.photonpermicron)
hold on
meanPPM = groupsummary(data.photonpermicron,NewSpeciesOrder,'mean');
hold on
yscale log
plot(meanPPM,'o','Color','r')
xlabel('Species')
ylabel('Peak intensity per surface area (photons/s/um^2)')
legend
hold off

photonpermicron=data.photonpermicron

% fusiXXX=parser(data,'fusi')
% noctiXXX=parser(data,'nocti')
% moniXXX=parser(data,'moni')
% bahaXXX=parser(data,'baha')
% polyXXX=parser(data,'poly')
% 
% 
% upolyPPM=mean(polyXXX.photonpermicron)
% sdpolyPPM=std(polyXXX.photonpermicron)
% 
% ubahaPPM=mean(bahaXXX.photonpermicron)
% sdbahaPPM=std(bahaXXX.photonpermicron)
% 
% umoniPPM=mean(moniXXX.photonpermicron)
% sdmoniPPM=std(moniXXX.photonpermicron)
% 
% unoctiPPM=mean(noctiXXX.photonpermicron);
% sdnoctiPPM=std(noctiXXX.photonpermicron);
% 
% ufusiPPM=mean(fusiXXX.photonpermicron);
% sdfusiPPM=std(fusiXXX.photonpermicron);

%Kruskal-Wallis for Photon/s/micron^2
[p,tbl,stats] = kruskalwallis(data.photonpermicron,data.Species)
for cat=1:5
[results,~,~,gnames] = multcompare(stats,"CriticalValueType","dunnett","ControlGroup",cat);
stats.gnames
tbl = array2table(results,"VariableNames", ...
    ["Group","Control Group","Lower Limit","Difference","Upper Limit","P-value"]);
tbl.("Group") = gnames(tbl.("Group"));
tbl.("Control Group") = gnames(tbl.("Control Group"))
end


%means and bootstrapping of non normal ppm distribution
mean(photonpermicron)
std(photonpermicron)

[h,p] = lillietest(photonpermicron)
ci_ppm = bootci(1000, {@mean, photonpermicron}, 'type', 'per', 'alpha', .05);
ci_ppm


% function exporteddat=parser(data,Species)
% idx=data.Species==Species;
% exporteddat=data(idx,:)
% end

a = (SA' * rawUBAT) / (SA' * SA);  % Least squares estimate of a

% --- Step 2: Compute fitted values ---
PI_fit = a * SA;

% --- Step 3: Compute R² ---
SS_res = sum((rawUBAT - PI_fit).^2);
SS_tot = sum((rawUBAT - mean(rawUBAT)).^2);
R2 = 1 - SS_res / SS_tot;

x_ref = logspace(log10(min(SA)), log10(max(SA)), 100);
y_ref = 1e5 * x_ref;


res = rawUBAT - PI_fit;
n = length(SA);
SE = sqrt(sum(res.^2) / (n - 1)) / sqrt(sum(SA.^2)); 

alpha = 0.05;
t_val = tinv(1 - alpha/2, n - 1);
a_upper = a + t_val * SE;
a_lower = a - t_val * SE;

y_upper = a_upper * SA;
y_lower = a_lower * SA;

% --- Plot data and model ---
figure;
scatter(SA, rawUBAT, 40, 'MarkerEdgeColor', 'none');;  % Data points
hold on;
loglog(SA, PI_fit, 'r-', 'LineWidth', 2);  % Your model fit
loglog(SA, y_upper, 'r--', 'LineWidth', 1);       % Upper bound
loglog(SA, y_lower, 'r--', 'LineWidth', 1);  %lower bound
yscale log
xscale log
gscatter(SA,data.rawIntensity_photons_s_,data.Species)
xlabel('(Cell surface area (um^2)')
ylabel('(Peak intensity (photons/s)')
% --- Plot reference line ---
%loglog(x_ref, y_ref, 'k--', 'LineWidth', 1.5);  % Black dashed line


%Correlation 95% CI
[R,P,RL,RU] = corrcoef(SA,rawUBAT)
